# Supplementary material for: Investigating the potential use of an Antarctic variant of Janthinobacterium lividum for tackling antimicrobial resistance in a One Health approach
Source: Sci Rep. 2018 Oct 15;8:15272. doi: 10.1038/s41598-018-33691-6 (PMC6189184; doi:10.1038/s41598-018-33691-6)
Supplement: Supplementary file 2 — Supplementary Table 1 [file 41598_2018_33691_MOESM2_ESM.xlsx]

## Sheet: Environ. Enterococci
Strain code	Isolation source	Name	AMP	IPM	NOR	CN	VAN	E	TE	SXT
CS-2	Hospital wastewater	Enterococcus avium
CS-25	Hospital wastewater	Enterococcus avium
CS-29	Hospital wastewater	Enterococcus avium
CS-35	Hospital wastewater	Enterococcus avium
CS-36	Hospital wastewater	Enterococcus avium
CS-43	Hospital wastewater	Enterococcus avium
CS-44	Hospital wastewater	Enterococcus avium
CS-48	Hospital wastewater	Enterococcus avium
CS-51	Hospital wastewater	Enterococcus avium
CS-61	Hospital wastewater	Enterococcus avium
CS-62	Hospital wastewater	Enterococcus avium
CS-65	Hospital wastewater	Enterococcus avium
CS-100	Hospital wastewater	Enterococcus avium
CS-71	Hospital wastewater	Enterococcus casseliflavus
CI-28	Raw urban wastewater	Enterococcus durans
CS-11	Hospital wastewater	Enterococcus faecalis
CS-64	Hospital wastewater	Enterococcus faecalis
CI-10	Raw urban wastewater	Enterococcus faecalis
CI-12	Raw urban wastewater	Enterococcus faecalis
CI-14	Raw urban wastewater	Enterococcus faecalis
CI-18	Raw urban wastewater	Enterococcus faecalis
CI-20	Raw urban wastewater	Enterococcus faecalis
CI-55	Raw urban wastewater	Enterococcus faecalis
CI-59	Raw urban wastewater	Enterococcus faecalis
CI-60	Raw urban wastewater	Enterococcus faecalis
CI-99	Raw urban wastewater	Enterococcus faecalis
CE-15	Treated urban wastewater	Enterococcus faecalis
CE-43	Treated urban wastewater	Enterococcus faecalis
CE-45	Treated urban wastewater	Enterococcus faecalis
CE-60	Treated urban wastewater	Enterococcus faecalis
CE-61	Treated urban wastewater	Enterococcus faecalis
CE-64	Treated urban wastewater	Enterococcus faecalis
CE-100	Treated urban wastewater	Enterococcus faecalis
CS-3	Hospital wastewater	Enterococcus faecium
CS-5	Hospital wastewater	Enterococcus faecium
CS-7	Hospital wastewater	Enterococcus faecium
CS-18	Hospital wastewater	Enterococcus faecium
CS-19	Hospital wastewater	Enterococcus faecium
CS-28	Hospital wastewater	Enterococcus faecium
CS-55	Hospital wastewater	Enterococcus faecium
CS-90	Hospital wastewater	Enterococcus faecium
CI-1	Raw urban wastewater	Enterococcus faecium
CI-9	Raw urban wastewater	Enterococcus faecium
CI-44	Raw urban wastewater	Enterococcus faecium
CI-68	Raw urban wastewater	Enterococcus faecium
CI-92	Raw urban wastewater	Enterococcus faecium
CI-102	Raw urban wastewater	Enterococcus faecium
CE-3	Treated urban wastewater	Enterococcus faecium
CE-12	Treated urban wastewater	Enterococcus faecium
CE-14	Treated urban wastewater	Enterococcus faecium
CE-25	Treated urban wastewater	Enterococcus faecium
CE-26	Treated urban wastewater	Enterococcus faecium
CE-58	Treated urban wastewater	Enterococcus faecium
CE-62	Treated urban wastewater	Enterococcus faecium
CE-63	Treated urban wastewater	Enterococcus faecium
CE-65	Treated urban wastewater	Enterococcus faecium
CE-67	Treated urban wastewater	Enterococcus faecium
CE-78	Treated urban wastewater	Enterococcus faecium
CE-97	Treated urban wastewater	Enterococcus faecium
CE-101	Treated urban wastewater	Enterococcus faecium
CI-97	Raw urban wastewater	Enterococcus inusitatus
CE-13	Treated urban wastewater	Enterococcus lactis
CI-23	Raw urban wastewater	Enterococcus qallinarum
	Resistant
	Intermediate resistant
	Susceptible
AMP	Ampicillin
CN	Gentamicin
E	Erythromycin
IPM	Imipenem
NOR	Norfloxacin
SXT	Trimethoprim-sulfamethoxazole
TE	Tetracycline
VAN	Vancomycin

## Sheet: Environ. Enterobacteriaceae
Strain code	Isolation source	Name	AMP	TZP	CAZ	FEP	IPM	CIP	CN	E	TE	SXT
EI-107	Raw urban wastewater	Citrobacter freundii
EI-27	Raw urban wastewater	Citrobacter freundii
EI-58	Raw urban wastewater	Citrobacter freundii
EI-64	Raw urban wastewater	Citrobacter freundii
EI-69	Raw urban wastewater	Citrobacter freundii
EI-71	Raw urban wastewater	Citrobacter freundii
EI-72	Raw urban wastewater	Citrobacter freundii
CI-89	Raw urban wastewater	Citrobacter freundii
EE-103	Treated urban wastewater	Citrobacter freundii
EE-58	Treated urban wastewater	Citrobacter freundii
CI-36	Raw urban wastewater	Citrobacter murliniae
EI-99	Raw urban wastewater	Citrobacter sp.
CI-73	Raw urban wastewater	Citrobacter sp.
EE-33	Treated urban wastewater	Citrobacter sp.
EI-104	Raw urban wastewater	Cronobacter sakazakii
EI-65	Raw urban wastewater	Cronobacter sakazakii
EI-67	Raw urban wastewater	Cronobacter sakazakii
EE-67	Treated urban wastewater	Cronobacter sakazakii
EI-81	Raw urban wastewater	Enterobacter cloacae
EI-86	Raw urban wastewater	Enterobacter cloacae
EI-84	Raw urban wastewater	Enterobacter hormaechei
EE-107	Treated urban wastewater	Enterobacter hormaechei
EE-38	Treated urban wastewater	Enterobacter mori
EI-70	Raw urban wastewater	Enterobacter sp.
EI-95	Raw urban wastewater	Enterobacter sp.
EI-96	Raw urban wastewater	Enterobacter sp.
CI-50	Raw urban wastewater	Enterobacter sp.
EI-105	Raw urban wastewater	Escherichia coli
EI-109	Raw urban wastewater	Escherichia coli
EI-26	Raw urban wastewater	Escherichia coli
EI-33	Raw urban wastewater	Escherichia coli
EI-40	Raw urban wastewater	Escherichia coli
EI-41	Raw urban wastewater	Escherichia coli
EI-44	Raw urban wastewater	Escherichia coli
EI-45	Raw urban wastewater	Escherichia coli
EI-46	Raw urban wastewater	Escherichia coli
EI-48	Raw urban wastewater	Escherichia coli
EI-50	Raw urban wastewater	Escherichia coli
EI-51	Raw urban wastewater	Escherichia coli
EI-60	Raw urban wastewater	Escherichia coli
EI-61	Raw urban wastewater	Escherichia coli
EI-68	Raw urban wastewater	Escherichia coli
EI-90	Raw urban wastewater	Escherichia coli
EI-91	Raw urban wastewater	Escherichia coli
EE-19	Treated urban wastewater	Escherichia coli
EE-23	Treated urban wastewater	Escherichia coli
EE-25	Treated urban wastewater	Escherichia coli
EE-6	Treated urban wastewater	Escherichia coli
EE-79	Treated urban wastewater	Escherichia coli
EE-80	Treated urban wastewater	Escherichia coli
EE-81	Treated urban wastewater	Escherichia coli
EE-98	Treated urban wastewater	Escherichia coli
EE-99	Treated urban wastewater	Escherichia coli
EI-17	Raw urban wastewater	Klebsiella oxytoca
EE-16	Treated urban wastewater	Klebsiella oxytoca
EI-110	Raw urban wastewater	Klebsiella pneumoniae
EI-112	Raw urban wastewater	Klebsiella pneumoniae
EI-77	Raw urban wastewater	Klebsiella pneumoniae
EI-85	Raw urban wastewater	Klebsiella pneumoniae
EE-71	Treated urban wastewater	Klebsiella pneumoniae
EE-75	Treated urban wastewater	Klebsiella pneumoniae
EE-77	Treated urban wastewater	Klebsiella pneumoniae
EE-78	Treated urban wastewater	Klebsiella pneumoniae
EE-86	Treated urban wastewater	Klebsiella pneumoniae
EE-87	Treated urban wastewater	Klebsiella pneumoniae
EI-108	Raw urban wastewater	Klebsiella sp.
EE-18	Treated urban wastewater	Klebsiella sp.
EI-106	Raw urban wastewater	Klebsiella variicola
EE-101	Treated urban wastewater	Klebsiella variicola
EE-70	Treated urban wastewater	Klebsiella variicola
EE-72	Treated urban wastewater	Klebsiella variicola
EE-83	Treated urban wastewater	Klebsiella variicola
EE-85	Treated urban wastewater	Klebsiella variicola
EE-8	Treated urban wastewater	Kluyvera intermedia
EI-29	Raw urban wastewater	Leclercia adecarboxylata
EI-73	Raw urban wastewater	Lelliottia sp.
CS-4	Hospital wastewater	Morganella morganii
CS-102	Hospital wastewater	Morganella morganii
CI-30	Raw urban wastewater	Rahnella sp.
CI-48	Raw urban wastewater	Rahnella sp.
CI-72	Raw urban wastewater	Rahnella sp.
CI-93	Raw urban wastewater	Rahnella sp.
CI-101	Raw urban wastewater	Rahnella sp.
EI-42	Raw urban wastewater	Raoultella sp.
CI-42	Raw urban wastewater	Salmonella houten
CI-64	Raw urban wastewater	Yersinia massiliensis
CI-62	Raw urban wastewater	Yersinia ruckeri
	Resistant
	Intermediate resistant
	Susceptible
AMP	Ampicillin
CAZ	Cefazolin
CIP	Ciprofloxacin
CN	Gentamicin
E	Erythromycin
FEP	Cefepime
IPM	Imipenem
SXT	Trimethoprim-sulfamethoxazole
TE	Tetracycline
TZP	Piperacillin-Tazobactam

## Sheet: Clinical Staphylococcus
Strain code	Isolation source	Name	C	CIP	GT	E	P	RD	TE	SXT	OX	FOX	DA	MXF	VA	TEC	LNZ
ATCC 25923	Reference strain	Staphylococcus aureus
EK0255	Wound	Staphylococcus aureus
EK9648	Blood	Staphylococcus aureus
EL0688	Nose	Staphylococcus aureus
EL0710	Urine	Staphylococcus aureus
EL0362	Nose	Staphylococcus aureus
EL0394	Nose	Staphylococcus aureus
EJ3301	Wound	Staphylococcus aureus
EK8079	Wound	Staphylococcus aureus
EK7154	Wound	Staphylococcus aureus
EH9707	Sputum	Staphylococcus aureus
EK8796	Wound	Staphylococcus aureus
EH9526	Wound	Staphylococcus aureus
EH9136	Wound	Staphylococcus aureus
EH9965	Conjunctivitis	Staphylococcus aureus
EK7929	Catheter	Staphylococcus hominis
EK5993	Blood	Staphylococcus hominis
EK7798	Conjunctivitis	Staphylococcus epidermidis
	Resistant
	Intermediate resistant
	Susceptible
C	Chloramphenicol
CIP	Ciprofloxacin
GT	Gentamicin
E	Erytromycin
P	Penicillin
RD	Rifampin
TE	Tetracycline
SXT	Trimethoprim/Sulfamethoxazole
OX	Oxacillin
FOX	Cefoxitin
DA	Clindamycin
MXF	Moxifloxacin
VA	Vancomycin
TEC	Teicoplanin
LNZ	Linezolid

## Sheet: Clinical Enterococci
Strain code	Isolation source	Name	A	CIP	GH	NI	NOR	TE	VA	TEC	LZD	C	E	RD
EL0310	Urine	Enterococcus faecium
EK7303	Rectal	Enterococcus faecium
EK8291	Blood	Enterococcus faecium
EK9667	Urine	Enterococcus faecium
EK9874	Urine	Enterococcus faecium
EI6885	Catheter	Enterococcus faecium
EH1830	Wound	Enterococcus faecium
EC5101	Urine	Enterococcus faecium
EK6970	Rectal	Enterococcus faecium
EK7303	Rectal	Enterococcus faecium
EL0306	Urine	Enterococcus faecalis
EK9371	Urine	Enterococcus faecalis
EK9256	Urine	Enterococcus faecalis
	Resistant
	Susceptible
	Not tested
A	Ampicillin
CIP	Ciprofloxacin
GH	Gentamicin high
NI	Nitrofurantoin
NOR	Norfloxacin
TE	Tetracycline
VA	Vancomycin
TEC	Teicoplanin
LZD	Linezolid
C	Chloramphenicol
E	Erytromycin
RD	Rifampin

## Sheet: Clinical E. coli
Strain code	Isolation source	Name	AK	AMC	A	ATM	KZ	CAZ	CRO	CXM	C	CIP	GT	IMI	MEM	NA	NI	NOR	TZP	SXT	NET	ETP	CO	TGC
ATCC 25922	Reference strain	Escherichia coli
EK8796	Blood	Escherichia coli
EK8029	Wound	Escherichia coli
EL0464	Urine	Escherichia coli
EK9993	Urine	Escherichia coli
EL0123	Urine	Escherichia coli
	Resistant
	Susceptible
	Not tested
AK	Amikacin
AMC	Amoxicillin-clavulanate
A	Ampicillin
ATM	Aztreonam
KZ	Cefazolin
CAZ	Ceftazidime
CRO	Ceftriaxone
CXM	Cefuroxime
C	Chloramphenicol
CIP	Ciprofloxacin
GT	Gentamicin
IMI	Imipenem
MEM	Meropenem
NA	Nalidixic acid
NI	Nitrofurantoin
NOR	Norfloxacin
TZP	Piperacillin-tazobactam
SXT	Trimethoprim/Sulfamethoxazole
NET	Netilmicin
ETP	Ertapenem
CO	Colistin
TGC	Tigecycline

## Sheet: Clinical Enterobacteriaceae
Strain code	Isolation source	Name	AK	AMC	A	ATM	KZ	CAZ	CRO	CXM	C	CIP	GT	IMI	MEM	NA	NI	NOR	TZP	T	SXT	NET	ETP	CO	TGC
EK9841	Blood	Klebsiella pneumoniae
EL0155	Sputum	Klebsiella pneumoniae
EK9667	Urine	Klebsiella pneumoniae
EK9326	Fecal	Klebsiella pneumoniae
EK6080	Urine	Klebsiella pneumoniae
EK8029	Blood	Klebsiella oxytoca
EK8796	Wound	Enterobacter cloacae
EK9725	Wound	Proteus mirabilis
EL0710	Urine	Providencia stuartii
EK9894	Fecal	Salmonella BO
	Resistant
	Intermediate resistant
	Susceptible
	Not tested
AK	Amikacin
AMC	Amoxicillin-clavulanate
A	Ampicillin
ATM	Aztreonam
KZ	Cefazolin
CAZ	Ceftazidime
CRO	Ceftriaxone
CXM	Cefuroxime
C	Chloramphenicol
CIP	Ciprofloxacin
GT	Gentamicin
IMI	Imipenem
MEM	Meropenem
NA	Nalidixic acid
NI	Nitrofurantoin
NOR	Norfloxacin
TZP	Piperacillin-tazobactam
T	Tetracycline
SXT	Trimethoprim/Sulfamethoxazole
NET	Netilmicin
ETP	Ertapenem
CO	Colistin
TGC	Tigecycline

## Sheet: Other
Strain code	Isolation source	Name	AK	CAZ	CRO	CIP	GT	IMP	TZP	TOB	FEP	ATM	MEM	PRL	CO	NET
EK9693	Sputum	Acinetobacter baumannii
EK9508	Wound	Pseudomonas aeruginosa
ATCC27853	Reference strain	Pseudomonas aeruginosa
	Resistant
	Susceptible
	Not tested
AK	Amikacin
CAZ	Ceftazidime
CRO	Ceftriaxone
CIP	Ciprofloxacin
GT	Gentamicin
IMP	Imipenem
TZP	Piperacillin-tazobactam
TOB	Tobramycin
FEP	Cefepim
ATM	Aztreonam
MEM	Meropenem
PRL	Piperacillin
CO	Colistin
NET	Netilmicin
