# Supplementary material for: Investigating the potential use of an Antarctic variant of Janthinobacterium lividum for tackling antimicrobial resistance in a One Health approach
Source: Sci Rep. 2018 Oct 15;8:15272. doi: 10.1038/s41598-018-33691-6 (PMC6189184; doi:10.1038/s41598-018-33691-6)
Supplement: Supplementary file 3 — Supplementary Table 2 [file 41598_2018_33691_MOESM3_ESM.xlsx]

## Sheet: J. lividum ROICE173
Positive response ROICE173							Positive response DSM1522
PM1	PM2	PM9	PM10	PM11	PM12		PM11	PM12
L-Arabinose	Gelatin	NaCl 1%	pH 5.5-9.5	Amikacin	Penicillin G		Amikacin	Penicillin G
N-Acetyl-D-Glucosamine	Laminarin	NaCl 2%	pH 9.5	Chlortetracycline	Tetracycline		Chlortetracycline	Tetracycline
Succinic Acid	N-Acetyl-D-Galactosamine	NaCl 3%	pH 9.5 + L-Alanine	Lincomycin	Carbenicillin		Lincomycin	Carbenicillin
D-Galactose	D-Arabinose	NaCl 6% + Glutathione	pH 9.5 + L-Aspartic Acid	Amoxicillin	Oxacillin		Amoxicillin	Oxacillin
L-Aspartic Acid	D-Arabitol	NaCl 6% + Trigonelline	pH 9.5 + L-Glutamic Acid	Cloxacillin	Penimepicycline		Cloxacillin	Penimepicycline
D-Alanine	L-Arabitol	Sodium sulfate 2%	pH 9.5 + L-Glutamine	Lomefloxacin	Polymyxin B		Lomefloxacin	Polymyxin B
D-Mannose	Arbutin	Sodium sulfate 3%	pH 9.5 + Glycine	Bleomycin	Paromomycin		Bleomycin	Paromomycin
D-Serine	Salicin	Sodium sulfate 4%	pH 9.5 + L-Histidine	Colistin	Vancomycin		Colistin	Vancomycin
D-Sorbitol	Xylitol	Sodium sulfate 5%	pH 9.5 + L-Proline	Minocycline	D,L-Serine hydroxamate		Minocycline	D,L-Serine hydroxamate
Glycerol	Butyric Acid	Ethylene glycol 5%	pH 9.5 + L-Serine	Capreomycin	Sisomicin		Capreomycin	Sisomicin
L-Fucose	D-Glucosamine	Ethylene glycol 10%	pH 9.5 + L-Tryptophan	Demeclocycline	Sulfamethazine		Demeclocycline	Sulfamethazine
D,L-alpha-Glycerol- Phosphate	beta-Hydroxy Butyric Acid	Ethylene glycol 15%	pH 9.5 + L-Tyrosine	Nafcillin	2,4-Diamino-6,7-diisopropylpteridine		Nafcillin	2,4-Diamino-6,7-diisopropylpteridine
D-Xylose	5-Keto-D-Gluconic Acid	Ethylene glycol 20%	pH 9.5 + L-Valine	Cefazolin	Sulfadiazine		Cefazolin	Sulfadiazine
L-Lactic Acid	Malonic Acid	Sodium formate 1%	pH 9.5 + Hydroxy-L-Proline	Enoxacin	Benzethonium chloride		Enoxacin	Benzethonium chloride
D-Mannitol	D-Tartaric Acid	Sodium formate 2%	pH 9.5 + L-Norvaline	Nalidixic acid	Tobramycin		Nalidixic acid	Tobramycin
L-Glutamic Acid	L-Alaninamide	Urea 2%	pH 9.5 + Histamine	Chloramphenicol	Sulfathiazole		Chloramphenicol	Sulfathiazole
D-Glucose-6-Phosphate	L-Histidine	Urea 3%	pH 9.5 + Creatine	Erythromycin	5-Fluoroorotic acid		Erythromycin	5-Fluoroorotic acid
D,L-Malic Acid		Sodium Lactate 1%	pH 9.5 + Trimethylamine-N-oxide	Neomycin	Spectinomycin		Neomycin	Spectinomycin
D-Ribose		Sodium Lactate 2%	pH 9.5 + Urea	Ceftriaxone	Sulfamethoxazole		Ceftriaxone	Sulfamethoxazole
Tween 20		Sodium Phosphate pH 7 20 mM	X-Caprylate	Gentamicin	L-Aspartic-β-hydroxamate		Gentamicin	L-Aspartic-β-hydroxamate
D-Fructose		Sodium Phosphate pH 7 50 mM	X–α-D-Glucoside	Potassium tellurite	Spiramycin		Potassium tellurite	Spiramycin
Acetic Acid		Sodium Phosphate pH 7 100 mM	X-β-D-Glucoside	Cephalothin	Rifampicin		Cephalothin	Rifampicin
alpha-D-Glucose		Ammonium sulfate pH8 10 mM	X-α-D-Galactoside	Kanamycin	Dodecyltrimethyl ammonium bromide		Kanamycin	Dodecyltrimethyl ammonium bromide
Maltose		Ammonium sulfate pH8 20 mM	X-β-D-Galactoside	Ofloxacin			Ofloxacin
Thymidine		Ammonium sulfate pH8 50 mM	X-α- D-Glucuronide
L-Asparagine		Ammonium sulfate pH8 100 mM	X-β- D- Glucuronide
Tween 40		Sodium Nitrate 10 mM	X-β-D-Glucosaminide
alpha-Keto-Glutaric Acid		Sodium Nitrate 20 mM	X-β-D-Galactosaminide
Sucrose		Sodium Nitrate 40 mM	X-α-D-Mannoside
L-Glutamine		Sodium Nitrate 60 mM	X-PO4
D-Glucose-1-Phosphate		Sodium Nitrate 80 mM	X-SO4
D-Fructose-6-Phosphate		Sodium Nitrate 100 mM
Tween 80		Sodium Nitrite 10 mM
Adonitol		Sodium Nitrite 20 mM
Maltotriose
2-Deoxy Adenosine
Adenosine
Glycyl-L-Aspartic Acid
Citric Acid
m-Inositol
Fumaric Acid
Propionic Acid
D-Cellobiose
Inosine
Glycyl-L-Glutamic Acid
L-Serine
L-Alanine
L-Alanyl-Glycine
Acetoacetic acid
Methyl Pyruvate
D-Malic Acid
L-Malic Acid
Glycyl-L-Proline
m-Hydroxy Phenyl Acetic Acid
L-Lyxose
Pyruvic Acid
