# Supplementary material for: Investigating the potential use of an Antarctic variant of Janthinobacterium lividum for tackling antimicrobial resistance in a One Health approach
Source: Sci Rep. 2018 Oct 15;8:15272. doi: 10.1038/s41598-018-33691-6 (PMC6189184; doi:10.1038/s41598-018-33691-6)
Supplement: Supplementary file 4 — Supplementary Table 3 [file 41598_2018_33691_MOESM4_ESM.xlsx]

## Sheet: Hospital wastewater
Strain code	Isolation source	Name	AMP	IPM	NOR	CN	VAN	E	TE	SXT	Effect (mm)	StDev		Strain code	Isolation source	Name	AMP	TZP	CAZ	FEP	IPM	CIP	CN	E	TE	SXT	Effect (mm)	StDev
CS-2	Hospital wastewater	Enterococcus avium									12	1		CS-4	Hospital wastewater	Morganella morganii											17	1
CS-25	Hospital wastewater	Enterococcus avium									13	2
CS-35	Hospital wastewater	Enterococcus avium									11	1
CS-43	Hospital wastewater	Enterococcus avium									15	1
CS-62	Hospital wastewater	Enterococcus avium									12	1
CS-11	Hospital wastewater	Enterococcus faecalis									9	1
CS-64	Hospital wastewater	Enterococcus faecalis									12	1
CS-5	Hospital wastewater	Enterococcus faecium									15	2
CS-28	Hospital wastewater	Enterococcus faecium									13	2
CS-55	Hospital wastewater	Enterococcus faecium									11	1
CS-90	Hospital wastewater	Enterococcus faecium									12	1
	Resistant
	Intermediate resistant
	Susceptible
AMP	Ampicillin
CAZ	Ceftazidime
CIP	Ciprofloxacin
CN	Gentamicin
E	Erythromycin
FEP	Cefepime
IPM	Imipenem
NOR	Norfloxacin
SXT	Trimethoprim-sulfamethoxazole
TE	Tetracycline
TZP	Piperacillin-Tazobactam

## Sheet: Raw urban watewater
Strain code	Isolation source	Name	AMP	IPM	NOR	CN	VAN	E	TE	SXT	Effect (mm)	StDev		Strain code	Isolation source	Name	AMP	TZP	CAZ	FEP	IPM	CIP	CN	E	TE	SXT	Effect (mm)	StDev
CI-28	Raw urban wastewater	Enterococcus durans									bacteriostatic			EI-105	Raw urban wastewater	Escherichia coli											bacteriostatic
CI-18	Raw urban wastewater	Enterococcus faecalis									10	1		EI-108	Raw urban wastewater	Klebsiella sp.											bacteriostatic
CI-1	Raw urban wastewater	Enterococcus faecium									11	1		EI-112	Raw urban wastewater	Klebsiella pneumoniae											bacteriostatic
CI-9	Raw urban wastewater	Enterococcus faecium									12	1		EI-17	Raw urban wastewater	Klebsiella oxytoca											bacteriostatic
CI-44	Raw urban wastewater	Enterococcus faecium									12	1		EI-26	Raw urban wastewater	Escherichia coli											bacteriostatic
CI-68	Raw urban wastewater	Enterococcus faecium									10	1		EI-33	Raw urban wastewater	Escherichia coli											bacteriostatic
CI-92	Raw urban wastewater	Enterococcus faecium									12	1		EI-40	Raw urban wastewater	Escherichia coli											bacteriostatic
CI-102	Raw urban wastewater	Enterococcus faecium									13	2		EI-41	Raw urban wastewater	Escherichia coli											bacteriostatic
CI-97	Raw urban wastewater	Enterococcus inusitatus									11	1		EI-45	Raw urban wastewater	Escherichia coli											bacteriostatic
CI-23	Raw urban wastewater	Enterococcus qallinarum									10	1		EI-50	Raw urban wastewater	Escherichia coli											bacteriostatic
														EI-60	Raw urban wastewater	Escherichia coli											bacteriostatic
														EI-65	Raw urban wastewater	Cronobacter sakazakii											bacteriostatic
														EI-67	Raw urban wastewater	Cronobacter sakazakii											bacteriostatic
														EI-71	Raw urban wastewater	Citrobacter freundii											bacteriostatic
														EI-84	Raw urban wastewater	Enterobacter hormaechei											bacteriostatic
														EI-96	Raw urban wastewater	Enterobacter sp.											bacteriostatic
	Resistant													CI-93	Raw urban wastewater	Rahnella sp.											bacteriostatic
	Intermediate resistant													CI-42	Raw urban wastewater	Salmonella houten											14	2
	Susceptible													CI-64	Raw urban wastewater	Yersinia massiliensis											11	1
														CI-62	Raw urban wastewater	Yersinia ruckeri											11	1
AMP	Ampicillin													CI-89	Raw urban wastewater	Citrobacter freundii											10	1
CAZ	Ceftazidime
CIP	Ciprofloxacin
CN	Gentamicin
E	Erythromycin
FEP	Cefepime
IPM	Imipenem
NOR	Norfloxacin
SXT	Trimethoprim-sulfamethoxazole
TE	Tetracycline
TZP	Piperacillin-Tazobactam
VAN	Vancomycin

## Sheet: Treated urban wastewater
Strain code	Isolation source	Name	AMP	IPM	NOR	CN	VAN	E	TE	SXT	Effect (mm)	StDev		Strain code	Isolation source	Name	AMP	TZP	CAZ	FEP	IPM	CIP	CN	E	TE	SXT	Efect (mm)	StDev
CE-43	Treated urban wastewater	Enterococcus faecalis									11	1		EE-107	Treated urban wastewater	Enterobacter hormaechei											12	1
CE-45	Treated urban wastewater	Enterococcus faecalis									12	2		EE-16	Treated urban wastewater	Klebsiella oxytoca											11	1
CE-60	Treated urban wastewater	Enterococcus faecalis									10	1		EE-23	Treated urban wastewater	Escherichia coli											9	1
CE-64	Treated urban wastewater	Enterococcus faecalis									13	1		EE-38	Treated urban wastewater	Enterobacter mori											11	1
CE-100	Treated urban wastewater	Enterococcus faecalis									11	1		EE-6	Treated urban wastewater	Escherichia coli											12	1
CE-3	Treated urban wastewater	Enterococcus faecium									14	1		EE-70	Treated urban wastewater	Klebsiella variicola											11	1
CE-12	Treated urban wastewater	Enterococcus faecium									14	2		EE-77	Treated urban wastewater	Klebsiella pneumoniae											11	1
CE-14	Treated urban wastewater	Enterococcus faecium									14	1		EE-78	Treated urban wastewater	Klebsiella pneumoniae											12	2
CE-25	Treated urban wastewater	Enterococcus faecium									11	2		EE-79	Treated urban wastewater	Escherichia coli											11	2
CE-58	Treated urban wastewater	Enterococcus faecium									9	1		EE-8	Treated urban wastewater	Kluyvera intermedia											13	1
CE-62	Treated urban wastewater	Enterococcus faecium									11	1		EE-80	Treated urban wastewater	Escherichia coli											11	1
CE-65	Treated urban wastewater	Enterococcus faecium									12	1		EE-83	Treated urban wastewater	Klebsiella variicola											13	2
CE-67	Treated urban wastewater	Enterococcus faecium									11	1
	Resistant
	Intermediate resistant
	Susceptible
AMP	Ampicillin
CAZ	Ceftazidime
CIP	Ciprofloxacin
CN	Gentamicin
E	Erythromycin
FEP	Cefepime
IPM	Imipenem
NOR	Norfloxacin
SXT	Trimethoprim-sulfamethoxazole
TE	Tetracycline
TZP	Piperacillin-Tazobactam
VAN	Vancomycin

## Sheet: Clinical isolates
Strain code	Isolation source	Name	C	CIP	GT	E	P	RD	TE	SXT	OX	FOX	DA	MXF	VA	TEC	LNZ	Effect (mm)	StDev
ATCC 25923	Reference strain	Staphylococcus aureus																19	1
EK0255	Wound	Staphylococcus aureus																14	1
EK9648	Blood	Staphylococcus aureus																19	1
EL0688	Nose	Staphylococcus aureus																16	2
EL0710	Urine	Staphylococcus aureus																18	2
EL0362	Nose	Staphylococcus aureus																18	2
EL0394	Nose	Staphylococcus aureus																18	1
EJ3301	Wound	Staphylococcus aureus																16	1
EK8079	Wound	Staphylococcus aureus																18	1
EK7154	Wound	Staphylococcus aureus																22	2
EH9707	Sputum	Staphylococcus aureus																18	2
EK8796	Wound	Staphylococcus aureus																16	1
EH9526	Wound	Staphylococcus aureus																22	1
EH9136	Wound	Staphylococcus aureus																17	1
EH9965	Conjunctivitis	Staphylococcus aureus																20	1
EK7929	Catheter	Staphylococcus hominis																16	1
EK5993	Blood	Staphylococcus hominis																20	2
EK7798	Conjunctivitis	Staphylococcus epidermidis																18	1
Strain code	Isolation source	Name	A	CIP	GH	NI	NOR	TE	VA	TEC	LZD	C	E	RD	Effect (mm)	StDev
EL0310	Urine	Enterococcus faecium													bacteriostatic
EK7303	Rectal	Enterococcus faecium													bacteriostatic
EK8291	Blood	Enterococcus faecium													bacteriostatic
EK9667	Urine	Enterococcus faecium													15	1
EK9874	Urine	Enterococcus faecium													9	1
EI6885	Catheter	Enterococcus faecium													13	1
EH1830	Wound	Enterococcus faecium													12	2
EC5101	Urine	Enterococcus faecium													11	1
EK6970	Rectal	Enterococcus faecium													10	1
EK7303	Rectal	Enterococcus faecium													10	2
EL0306	Urine	Enterococcus faecalis													12	1
EK9371	Urine	Enterococcus faecalis													10	1
EK9256	Urine	Enterococcus faecalis													11.999	1
Strain code	Isolation source	Name	AK	AMC	A	ATM	KZ	CAZ	CRO	CXM	C	CIP	GT	IMI	MEM	NA	NI	NOR	TZP	T	SXT	NET	ETP	CO	TGC	Effect
EK9841	Blood	Klebsiella pneumoniae																								bacteriostatic
EL0155	Sputum	Klebsiella pneumoniae																								bacteriostatic
EK9667	Urine	Klebsiella pneumoniae																								bacteriostatic
Strain code	Isolation source	Name	AK	CAZ	CRO	CIP	GT	IMP	TZP	TOB	FEP	ATM	MEM	PRL	CO	NET	Effect
ATCC27853	Reference strain	Pseudomonas aeruginosa															bacteriostatic
	Resistant
	Intermediate resistant
	Susceptible
	Not tested
A	Ampicillin
AK	Amikacin
AMC	Amoxicillin-clavulanate
ATM	Aztreonam
C	Chloramphenicol
CAZ	Ceftazidime
CIP	Ciprofloxacin
CO	Colistin
CRO	Ceftriaxone
CXM	Cefuroxime
DA	Clindamycin
E	Erytromycin
ETP	Ertapenem
FEP	Cefepim
FOX	Cefoxitin
GH	Gentamicin high
GT	Gentamicin
IMI	Imipenem
IMP	Imipenem
KZ	Cefazolin
LNZ	Linezolid
LZD	Linezolid
MEM	Meropenem
MXF	Moxifloxacin
NA	Nalidixic acid
NET	Netilmicin
NI	Nitrofurantoin
NOR	Norfloxacin
OX	Oxacillin
P	Penicillin
PRL	Piperacillin
RD	Rifampin
SXT	Trimethoprim/Sulfamethoxazole
T	Tetracycline
TE	Tetracycline
TEC	Teicoplanin
TGC	Tigecycline
TOB	Tobramycin
TZP	Piperacillin-tazobactam
VA	Vancomycin
